# Supplementary material for: 3D-Printed Phenylboronic Acid-Bearing Hydrogels for Glucose-Triggered Drug Release
Source: Polymers (Basel). 2024 Sep 3;16(17):2502. doi: 10.3390/polym16172502 (PMC11398034; doi:10.3390/polym16172502)
Supplement: Supplementary file 1 [file polymers-16-02502-s001.zip]

Archive with 1 entries (1 files):
- polymers-3141677-supplementary.pdf
